# Supplementary material for: The family Carabodidae (Acari, Oribatida) VIII. The genus Machadocepheus (first part) Machadocepheus leoneae sp. n. and Machadocepheus rachii sp. n. from Gabon
Source: Zookeys. 2014 Nov 21;(456):1–28. doi: 10.3897/zookeys.456.8570 (PMC4283057; doi:10.3897/zookeys.456.8570)
Supplement: XML Treatment for Machadocepheus leoneae [file zookeys.456.8570-treatment1.xml]

<!DOCTYPE tp:taxon-treatment
  PUBLIC "-//TaxonX//DTD Taxonomic Treatment Publishing DTD v0 20100105//EN" "tax-treatment-NSO.dtd">
<tp:taxon-treatment xmlns:tp="http://www.plazi.org/taxpub"><tp:treatment-meta><kwd-group><label>Taxon classification</label><kwd><named-content content-type="kingdom">Animalia</named-content></kwd><kwd><named-content content-type="order">Oribatida</named-content></kwd><kwd><named-content content-type="family">Carabodidae</named-content></kwd></kwd-group><mixed-citation publication-type="journal"><person-group><name><surname>Fernandez</surname><given-names>Nestor</given-names></name><name><surname>Theron</surname><given-names>Pieter</given-names></name><name><surname>Rollard</surname><given-names>Christine</given-names></name><name><surname>Leiva</surname><given-names>Sergio</given-names></name></person-group><article-title>The family <tp:taxon-name><tp:taxon-name-part taxon-name-part-type="family">Carabodidae</tp:taxon-name-part></tp:taxon-name> (<tp:taxon-name><tp:taxon-name-part taxon-name-part-type="subclass">Acari</tp:taxon-name-part></tp:taxon-name>, <tp:taxon-name><tp:taxon-name-part taxon-name-part-type="order">Oribatida</tp:taxon-name-part></tp:taxon-name>) VIII. The genus <italic><tp:taxon-name><tp:taxon-name-part taxon-name-part-type="genus">Machadocepheus</tp:taxon-name-part></tp:taxon-name></italic> (first part) <italic><tp:taxon-name><tp:taxon-name-part taxon-name-part-type="genus">Machadocepheus</tp:taxon-name-part> <tp:taxon-name-part taxon-name-part-type="species">leoneae</tp:taxon-name-part></tp:taxon-name></italic> sp. n. and <italic><tp:taxon-name><tp:taxon-name-part taxon-name-part-type="genus">Machadocepheus</tp:taxon-name-part> <tp:taxon-name-part taxon-name-part-type="species">rachii</tp:taxon-name-part></tp:taxon-name></italic> sp. n. from Gabon</article-title><source>Zookeys</source><day>21</day><month>11</month><year>2014</year><volume>2014</volume><issue>456</issue><fpage>1</fpage><lpage>28</lpage><pub-id pub-id-type="doi">10.3897/zookeys.456.8570</pub-id></mixed-citation></tp:treatment-meta><tp:nomenclature><tp:taxon-name>
                        <tp:taxon-name-part taxon-name-part-type="genus">Machadocepheus</tp:taxon-name-part>
                        <tp:taxon-name-part taxon-name-part-type="species">leoneae</tp:taxon-name-part>
                        <object-id xmlns:xlink="http://www.w3.org/1999/xlink" content-type="zoobank" xlink:type="simple">http://zoobank.org/FAF67C3C-7615-451F-93E2-F7720CBA5597</object-id>
                    </tp:taxon-name><tp:taxon-status xmlns:xlink="http://www.w3.org/1999/xlink" xlink:type="simple">sp. n.</tp:taxon-status><xref ref-type="fig" rid="F1">Figures 1</xref><xref ref-type="fig" rid="F9">–37</xref></tp:nomenclature><tp:treatment-sec sec-type="Etymology"><title>Etymology.</title><p>The specific epithet is dedicated in homage to Mrs. Leone Hudson, our efficient and helpful collaborator who enormously facilitated our work.</p></tp:treatment-sec><tp:treatment-sec sec-type="Material examined"><title>Material examined.</title><p>Holotype and four paratype females. Holotype ♀ Makokou, northeastern province of Ogoové-Ivindo, 500 m alt. dense evergreen humid forest, I.1974, Y. Coineau, deposited in MNHN (Muséum National d’Histoire Naturelle, Paris).</p><p>Paratypes. Same data as holotype, 4 ♀ (2 in MNHN; 2 in MNHG). All specimens are preserved in 70% ethanol.</p><p>Type locality. Makokou, province of Ogoové-Ivindo, northeastern Gabon; situated at <named-content xmlns:xlink="http://www.w3.org/1999/xlink" content-type="dwc:verbatimCoordinates" xlink:type="simple">0°34'0"N, 12°52'0"E</named-content>. Material used for SEM observations not deposited.</p></tp:treatment-sec><tp:treatment-sec sec-type="Diagnosis adult female"><title>Diagnosis adult female.</title><p>Elongate animals; <italic>ro</italic>, <italic>in</italic>, notogastral, sub-capitular, epimeral, genital, aggenital, adanal, anal setae, simple; <italic>le</italic>, lanceolate, barbate. Prodorsum truncate pyramid shape; elevated interlamellar process, divided sagittally by a deep furrow into two promontories; <italic>in</italic> setae situated anteriorly, directing posteriorly. Deep posterior prodorsal depression. Sensillus uncinate, curving upward; bothridial ring and bothridial tooth present; <italic>ro</italic> setae curving, directing medially; <italic>le</italic> setae situated ventrally on lamellar apical zone. Lamellae lacking lamellar tip; lamellar furrow with deeper medial structure; superior cornea of naso convex elevation. Notogaster characteristic: notogastral anterior depression with three anterior transversally aligned parallel cuticular folds; posterior zone with two large cavities, separated by longitudinal ridge, terminating in <italic>c<sub>1</sub></italic> setae, which are positioned on triangular convexity. Elevated medial notogastral zone with three pairs of aligned medial promontories with <italic>da</italic>, <italic>dm</italic>, <italic>dp</italic> setae and lateral semicircular promontories that bear <italic>la</italic>, <italic>lm</italic>, <italic>lp</italic>, <italic>h<sub>1</sub></italic>, <italic>h<sub>2</sub></italic>, setae. Behind elevated zone, posterior notogastral depression slightly concave; near circumgastric depression, a more or less flat zone with small protuberances present.</p><p>Notogastral setae, fifteen pairs (holotrichy unideficient): <italic>c<sub>1</sub></italic>, <italic>c<sub>2</sub></italic>, <italic>c<sub>3</sub></italic>, <italic>da</italic>, <italic>dm</italic>, <italic>dp</italic>, <italic>la</italic>, <italic>lm</italic>, <italic>lp</italic>, <italic>h<sub>1</sub></italic>, <italic>h<sub>2</sub></italic>, <italic>h<sub>3</sub></italic>, <italic>p<sub>1</sub></italic>, <italic>p<sub>2</sub></italic>, <italic>p<sub>3</sub></italic>.</p><p>Supratutorial depression with three pocket depressions, one internal, another anterior and a third posterior to supratutorial depression. Bothridia cup-shaped with smooth bothridial ring and bothridial tooth. Lyrifissures <italic>ih</italic>, <italic>ips</italic> present. Subcapitular setae <italic>h</italic> on large promontories. Epimere 1 with two promontories; epimere 2, one promontory; epimere 3 two promontories; epimere 4 two promontories. Epimeral chaetotaxy 3-1-3-3; anterior aggenital furrow present. Genital fig small in relation to anal fig; four pairs of genital setae; two pairs of anal setae; aggenital and adanal setae similar in length and shape; lyrifissures <italic>iad</italic> well discernible between <italic>ad<sub>3</sub></italic> and <italic>ad<sub>2</sub></italic>. Several large and small depressions visible on lateral anal fig.</p></tp:treatment-sec><tp:treatment-sec sec-type="Description"><title>Description.</title><p><bold><italic>Measurements</italic>.</bold> SEM: 501 μm (515–424) × 310 μm (327–295) (measurements on four specimens). Light microscopy: 512 μm (519–443) × 318 μm (338–301) (measurements on five specimens).</p><p><bold><italic>Shape</italic>.</bold> Elongate ovoid (Figures <xref ref-type="fig" rid="F1">1</xref>, <xref ref-type="fig" rid="F2">7</xref>).</p><fig id="F1" position="float" orientation="portrait"><label>Figures 1–5.</label><caption><p><italic><tp:taxon-name><tp:taxon-name-part taxon-name-part-type="genus">Machadocepheus</tp:taxon-name-part> <tp:taxon-name-part taxon-name-part-type="species">leoneae</tp:taxon-name-part></tp:taxon-name></italic> sp. n., adult female. SEM observations. <bold>1</bold> dorsal view (1) <bold>2</bold> anterior zone of prodorsum, dorsal view (1) <bold>3</bold> posterior notogastral zone, dorsal view (1) <bold>4</bold> prodorsum, dorsal view (1) <bold>5</bold> fovea, posterior notogastral zone, dorsal view (2). Abbreviations: see “Material and methods”. Scale bar: <bold>1</bold> = 100 μm; <bold>2</bold> = 30 μm; <bold>3–4</bold> = 50 μm; <bold>5</bold> = 20 μm.</p></caption><graphic xmlns:xlink="http://www.w3.org/1999/xlink" xlink:href="zookeys-456-001-g001.jpg" position="float" orientation="portrait" xlink:type="simple" id="oo_34409.jpg"/></fig><fig id="F2" position="float" orientation="portrait"><label>Figures 6–8.</label><caption><p><italic><tp:taxon-name><tp:taxon-name-part taxon-name-part-type="genus">Machadocepheus</tp:taxon-name-part> <tp:taxon-name-part taxon-name-part-type="species">leoneae</tp:taxon-name-part></tp:taxon-name></italic> sp. n., adult female. Optical observations. <bold>6</bold> lateral view <bold>7</bold> dorsal view <bold>8</bold> ventral view. Abbreviations: see “Material and methods”. Scale bar: <bold>6–8</bold> = 145 μm.</p></caption><graphic xmlns:xlink="http://www.w3.org/1999/xlink" xlink:href="zookeys-456-001-g002.jpg" position="float" orientation="portrait" xlink:type="simple" id="oo_34410.jpg"/></fig><p><bold><italic>Colour</italic>.</bold> Specimens without cerotegument, light to dark brown, observed in reflected light.</p><p><bold><italic>Cerotegument</italic>.</bold> Thin layer (0.8–1.7 μm) covering entire body and legs (Figures <xref ref-type="fig" rid="F5">15</xref>, <xref ref-type="fig" rid="F8">32</xref> indicated by ⇪), permitting observation only of the more prominent cuticular microsculpture (Figures <xref ref-type="fig" rid="F5">13</xref>, <xref ref-type="fig" rid="F7">25</xref>, <xref ref-type="fig" rid="F8">32</xref>). When removed, detailed microsculpture becomes visible (Figures <xref ref-type="fig" rid="F5">16</xref>, <xref ref-type="fig" rid="F8">32</xref>), however complete removal was necessary for optical microscopy.</p><p><bold><italic>Integument</italic>.</bold> Two sizes of ornamentations: <italic>Small</italic>: 0.7–1.7 μm: 1) slightly foveate distributed throughout body (except notogastral zone near circumgastric depression <italic>s.c</italic>) (Figures <xref ref-type="fig" rid="F1">2</xref>, <xref ref-type="fig" rid="F5">13</xref>, <xref ref-type="fig" rid="F5">15</xref>, <xref ref-type="fig" rid="F5">17</xref>, <xref ref-type="fig" rid="F5">18</xref> indicated by ⇞); 2) small protuberances, notogastral zone near <italic>s.c</italic> (Figures <xref ref-type="fig" rid="F1">3</xref>, <xref ref-type="fig" rid="F8">27</xref>, <xref ref-type="fig" rid="F8">30</xref> indicated by ⇪). <italic>Large</italic>: 5–10 μm. Foveate, two types: 1) simple rounded fovea, situated in the elevated zone of notogaster (Figures <xref ref-type="fig" rid="F1">1</xref>, <xref ref-type="fig" rid="F1">3</xref>, <xref ref-type="fig" rid="F1">5</xref>, <xref ref-type="fig" rid="F3">9</xref>, <xref ref-type="fig" rid="F8">27</xref>, <xref ref-type="fig" rid="F8">30</xref>, <xref ref-type="fig" rid="F8">31</xref>, <xref ref-type="fig" rid="F8">32</xref> indicated by ↑); 2) polyhedral fovea (distributed side by side), situated on prodorsum, lateral notogastral zone, and near <italic>la</italic> setae (Figures <xref ref-type="fig" rid="F1">4</xref>, <xref ref-type="fig" rid="F3">9</xref>, <xref ref-type="fig" rid="F3">10</xref>, <xref ref-type="fig" rid="F5">13</xref>, <xref ref-type="fig" rid="F7">25</xref>, <xref ref-type="fig" rid="F8">28</xref> indicated by ↓).</p><fig id="F3" position="float" orientation="portrait"><label>Figures 9–10.</label><caption><p><italic><tp:taxon-name><tp:taxon-name-part taxon-name-part-type="genus">Machadocepheus</tp:taxon-name-part> <tp:taxon-name-part taxon-name-part-type="species">leoneae</tp:taxon-name-part></tp:taxon-name></italic> sp. n., adult female. SEM observations. <bold>9</bold> dorsal inclined view (2) <bold>10</bold> dorsal anteroposterior view (1). Abbreviations: see “Material and methods”. Scale bars: <bold>9</bold> = 200 μm; <bold>10</bold> = 100 μm.</p></caption><graphic xmlns:xlink="http://www.w3.org/1999/xlink" xlink:href="zookeys-456-001-g003.jpg" position="float" orientation="portrait" xlink:type="simple" id="oo_34411.jpg"/></fig><p><bold><italic>Setation</italic>.</bold> Setae <italic>ro</italic>, <italic>in</italic>, notogastral, sub-capitular, epimeral, genital, aggenital, adanal, anal: simple (Figures <xref ref-type="fig" rid="F1">4</xref>, <xref ref-type="fig" rid="F2">6</xref>, <xref ref-type="fig" rid="F2">7</xref>, <xref ref-type="fig" rid="F5">14</xref>, <xref ref-type="fig" rid="F5">17</xref>, <xref ref-type="fig" rid="F5">18</xref>, <xref ref-type="fig" rid="F6">19</xref>, <xref ref-type="fig" rid="F6">20</xref>, <xref ref-type="fig" rid="F6">21</xref>, <xref ref-type="fig" rid="F7">23</xref>, <xref ref-type="fig" rid="F7">24</xref>, <xref ref-type="fig" rid="F7">25</xref>, <xref ref-type="fig" rid="F8">28</xref>, <xref ref-type="fig" rid="F8">32</xref>); <italic>le</italic>, lanceolate, barbate (Figure <xref ref-type="fig" rid="F5">16</xref>, <xref ref-type="fig" rid="F6">21</xref>, <xref ref-type="fig" rid="F7">25</xref>).</p><p><bold><italic>Prodorsum</italic>.</bold> Shape: Truncate pyramid (Figure <xref ref-type="fig" rid="F2">6</xref>, <xref ref-type="fig" rid="F3">9</xref>, <xref ref-type="fig" rid="F3">10</xref>); truncate triangle in dorsal view (Figure <xref ref-type="fig" rid="F1">1</xref>, <xref ref-type="fig" rid="F1">4</xref>, <xref ref-type="fig" rid="F2">7</xref>); truncate inverted triangle in frontal view (Figures <xref ref-type="fig" rid="F6">19</xref>, <xref ref-type="fig" rid="F8">28</xref>).</p><p>Large elevated interlamellar process (<italic>e.i.p</italic>) (Figures <xref ref-type="fig" rid="F2">6</xref>, <xref ref-type="fig" rid="F3">9</xref>, <xref ref-type="fig" rid="F3">10</xref>, <xref ref-type="fig" rid="F4">12</xref>), large deep furrow dividing <italic>e.i.p</italic> sagittally into two promontories (Figures <xref ref-type="fig" rid="F2">6</xref>, <xref ref-type="fig" rid="F3">9</xref>, <xref ref-type="fig" rid="F3">10</xref>, <xref ref-type="fig" rid="F6">19</xref>, <xref ref-type="fig" rid="F8">27</xref>, <xref ref-type="fig" rid="F8">28</xref>, indicated by ⇡). Posterior prodorsal zone (<italic>p.p.d</italic>) deeply depressed (Figures <xref ref-type="fig" rid="F1">1</xref>, <xref ref-type="fig" rid="F2">7</xref>, <xref ref-type="fig" rid="F3">9</xref>, <xref ref-type="fig" rid="F3">10</xref>, <xref ref-type="fig" rid="F8">27</xref>, <xref ref-type="fig" rid="F8">29</xref>); depression continuous with notogastral anterior depression (<italic>n.a.d</italic>); dorsosejugal furrow (<italic>d.sj</italic>) (Figures <xref ref-type="fig" rid="F1">1</xref>, <xref ref-type="fig" rid="F2">7</xref>, <xref ref-type="fig" rid="F3">9</xref>, <xref ref-type="fig" rid="F3">10</xref>, <xref ref-type="fig" rid="F8">29</xref>) evidently separating <italic>p.p.d</italic> and <italic>n.a.d</italic>. Three pairs of setae; size <italic>in</italic>&gt; <italic>le</italic>&gt; <italic>ro</italic> (Figures <xref ref-type="fig" rid="F2">6</xref>, <xref ref-type="fig" rid="F6">19</xref>, <xref ref-type="fig" rid="F6">21</xref>). Sensillus uncinate, curving upward (Figure <xref ref-type="fig" rid="F5">13</xref>), bothridial ring (<italic>bo.ri</italic>) and bothridial tooth (<italic>bo.to</italic>) present.</p><fig id="F4" position="float" orientation="portrait"><label>Figures 11–12.</label><caption><p><italic><tp:taxon-name><tp:taxon-name-part taxon-name-part-type="genus">Machadocepheus</tp:taxon-name-part> <tp:taxon-name-part taxon-name-part-type="species">leoneae</tp:taxon-name-part></tp:taxon-name></italic> sp. n., adult female. SEM observations. <bold>11</bold> lateral view <bold>12</bold> inclined lateral view. Abbreviations: see “Material and methods”. Scale bar: <bold>11</bold> = 100 μm; <bold>12</bold> = 200 μm.</p></caption><graphic xmlns:xlink="http://www.w3.org/1999/xlink" xlink:href="zookeys-456-001-g004.jpg" position="float" orientation="portrait" xlink:type="simple" id="oo_34412.jpg"/></fig><fig id="F5" position="float" orientation="portrait"><label>Figures 13–18.</label><caption><p><italic><tp:taxon-name><tp:taxon-name-part taxon-name-part-type="genus">Machadocepheus</tp:taxon-name-part> <tp:taxon-name-part taxon-name-part-type="species">leoneae</tp:taxon-name-part></tp:taxon-name></italic> sp. n., adult female. SEM observations. <bold>13</bold> bothridium and sensillus, lateral view (1) <bold>14</bold> posterior zone of notogastral anterior depression (2) <bold>15</bold> promontories with and without cerotegumental layer (2) <bold>16</bold> lamellae anterior zone, lateral view (2) <bold>17</bold> promontories with dorso-central setae (1) <bold>18</bold> lateral promontories with <italic>lm</italic>, <italic>lp</italic>, setae (1). Abbreviations: see “Material and methods”. Scale bar: <bold>13–14</bold> = 20 μm; <bold>15–16</bold> = 10 μm; <bold>17–18</bold> = 30 μm.</p></caption><graphic xmlns:xlink="http://www.w3.org/1999/xlink" xlink:href="zookeys-456-001-g005.jpg" position="float" orientation="portrait" xlink:type="simple" id="oo_34413.jpg"/></fig><p>Setae <italic>ro</italic> inserted slightly anteriorly or at level of <italic>le</italic> insertion (Figures <xref ref-type="fig" rid="F6">19</xref>, <xref ref-type="fig" rid="F6">21</xref>); curving, directing interiorly; apical tips not touching each other (Figures <xref ref-type="fig" rid="F1">2</xref>, <xref ref-type="fig" rid="F1">4</xref>); <italic>in</italic> setae inserted on anterior zone of <italic>e.i.p</italic> promontories, curving, directing backward, paraxial to medial plane; inserted slightly externally to <italic>ro</italic> insertion level (Figures <xref ref-type="fig" rid="F1">1</xref>, <xref ref-type="fig" rid="F1">4</xref>, <xref ref-type="fig" rid="F2">6</xref>, <xref ref-type="fig" rid="F2">7</xref>, <xref ref-type="fig" rid="F3">10</xref>, <xref ref-type="fig" rid="F6">19</xref>, <xref ref-type="fig" rid="F8">28</xref>); <italic>le</italic> setae situated ventrally on lamellar apical zone (Figures <xref ref-type="fig" rid="F2">6</xref>, <xref ref-type="fig" rid="F5">16</xref>, <xref ref-type="fig" rid="F6">19</xref>, <xref ref-type="fig" rid="F6">21</xref>, <xref ref-type="fig" rid="F7">25</xref>, <xref ref-type="fig" rid="F7">26</xref>).</p><fig id="F6" position="float" orientation="portrait"><label>Figures 19–21.</label><caption><p><italic><tp:taxon-name><tp:taxon-name-part taxon-name-part-type="genus">Machadocepheus</tp:taxon-name-part> <tp:taxon-name-part taxon-name-part-type="species">leoneae</tp:taxon-name-part></tp:taxon-name></italic> sp. n., adult female. Optical observations. <bold>19</bold> frontal view <bold>20</bold> Promontories, lateral view <bold>21</bold> prodorsum anterior zone, lateral view. Abbreviations: see “Material and methods”. Scale bar: <bold>19–21</bold> = 100 μm.</p></caption><graphic xmlns:xlink="http://www.w3.org/1999/xlink" xlink:href="zookeys-456-001-g006.jpg" position="float" orientation="portrait" xlink:type="simple" id="oo_34414.jpg"/></fig><fig id="F7" position="float" orientation="portrait"><label>Figures 22–26.</label><caption><p><italic><tp:taxon-name><tp:taxon-name-part taxon-name-part-type="genus">Machadocepheus</tp:taxon-name-part> <tp:taxon-name-part taxon-name-part-type="species">leoneae</tp:taxon-name-part></tp:taxon-name></italic> sp. n., adult female. Optical observations. <bold>22</bold> ventral view (2) <bold>23</bold> anal fig (1) <bold>24</bold> genital fig (1) <bold>25</bold> aspis frontal view (2) <bold>26</bold> infracapitulum and surrounding zone (1). Abbreviations: see “Material and methods”. Scale bar: <bold>22</bold> = 200 μm; <bold>23–26</bold> = 20 μm.</p></caption><graphic xmlns:xlink="http://www.w3.org/1999/xlink" xlink:href="zookeys-456-001-g007.jpg" position="float" orientation="portrait" xlink:type="simple" id="oo_34415.jpg"/></fig><p>Rostral margin slightly rectangular to hexagonal (Figures <xref ref-type="fig" rid="F6">19</xref>, <xref ref-type="fig" rid="F8">28</xref>). Lamellae run dorso laterally, without lamellar tips (Figures <xref ref-type="fig" rid="F5">16</xref>, <xref ref-type="fig" rid="F6">21</xref>, <xref ref-type="fig" rid="F7">25</xref>, <xref ref-type="fig" rid="F7">26</xref>); <italic>le</italic> setae inserted ventrally (Figure <xref ref-type="fig" rid="F7">25</xref>); inner paraxial margin of lamellae demarcated by large deep furrow (<italic>l.l.f</italic>) (Figures <xref ref-type="fig" rid="F3">9</xref>, <xref ref-type="fig" rid="F3">10</xref>, <xref ref-type="fig" rid="F4">12</xref>, <xref ref-type="fig" rid="F6">19</xref>, <xref ref-type="fig" rid="F8">28</xref>). In frontal view (Figures <xref ref-type="fig" rid="F6">19</xref>, <xref ref-type="fig" rid="F8">28</xref>) <italic>l.l.f</italic> showing deeper medial zone. The superior cornea of naso (<italic>cso</italic>) clearly visible as convex elevation situated at more or less same level as <italic>ro</italic> setal insertion (Figures <xref ref-type="fig" rid="F6">19</xref>, <xref ref-type="fig" rid="F7">25</xref>).</p><fig id="F8" position="float" orientation="portrait"><label>Figures 27–32.</label><caption><p><italic><tp:taxon-name><tp:taxon-name-part taxon-name-part-type="genus">Machadocepheus</tp:taxon-name-part> <tp:taxon-name-part taxon-name-part-type="species">leoneae</tp:taxon-name-part></tp:taxon-name></italic> sp. n., adult female. Optical observations. <bold>27</bold> posterior general view (1) <bold>28</bold> fontal view (1) <bold>29</bold> prodorsum and anterior notogastral zone, posterior view (2) <bold>30</bold> notogastral posterior view (2) <bold>31</bold> notogastral ornamentation, rounded fovea (2) <bold>32</bold> promontories with <italic>dm</italic>, <italic>dp</italic> setae (1). Abbreviations: see “Material and methods”. Scale bar: <bold>27–29</bold> = 100 μm; <bold>28–32</bold> = 50 μm.</p></caption><graphic xmlns:xlink="http://www.w3.org/1999/xlink" xlink:href="zookeys-456-001-g008.jpg" position="float" orientation="portrait" xlink:type="simple" id="oo_34416.jpg"/></fig><p><bold><italic>Notogaster</italic>.</bold> Shape: in dorsal view anterior part rectangular and posterior part oval (Figures <xref ref-type="fig" rid="F1">1</xref>, <xref ref-type="fig" rid="F2">7</xref>); in lateral view, anterior part clearly concave in medial zone and rectilinear exteriorly, rest convex with irregular promontories (Figures <xref ref-type="fig" rid="F2">6</xref>, <xref ref-type="fig" rid="F3">9</xref>, <xref ref-type="fig" rid="F3">10</xref>, <xref ref-type="fig" rid="F4">11</xref>, <xref ref-type="fig" rid="F4">12</xref>); <italic>d.sj</italic> narrow, rectilinear, well delimited (Figures <xref ref-type="fig" rid="F1">1</xref>, <xref ref-type="fig" rid="F2">7</xref>, <xref ref-type="fig" rid="F3">9</xref>); notogastral anterior depression (<italic>n.a.d</italic>) ovoid and conspicuous. Fifteen pairs (holotrichous, unideficient) of notogastral setae; <italic>c<sub>1</sub></italic>, <italic>c<sub>2</sub></italic>, <italic>c<sub>3</sub></italic>, <italic>da</italic>, <italic>dm</italic>, <italic>dp</italic>, <italic>la</italic>, <italic>lm</italic>, <italic>lp</italic>, <italic>h<sub>1</sub></italic>, <italic>h<sub>2</sub></italic>, <italic>h<sub>3</sub></italic>, <italic>p<sub>1</sub></italic>, <italic>p<sub>2</sub></italic>, <italic>p<sub>3</sub></italic>.</p><p>The notogaster has: anterior depression (<italic>n.a.d</italic>) occupying anterior notogastral zone; elevated zone situated in medial to posterior part of notogaster; posterior to elevated zone, slightly concave notogastral posterior depression (<italic>n.p.d</italic>) (Figures <xref ref-type="fig" rid="F1">1</xref>, <xref ref-type="fig" rid="F2">6</xref>, <xref ref-type="fig" rid="F2">7</xref>, <xref ref-type="fig" rid="F3">9</xref>, <xref ref-type="fig" rid="F8">27</xref>, <xref ref-type="fig" rid="F4">11</xref>), terminating in more or less flat slightly inclined zone with small protuberances (Figure <xref ref-type="fig" rid="F1">3</xref> indicated by ➮); Circumgastric depression (<italic>s.c</italic>) present anterior to zone of small protuberances (Figures <xref ref-type="fig" rid="F2">7</xref>, <xref ref-type="fig" rid="F3">9</xref>, <xref ref-type="fig" rid="F8">27</xref>).</p><!--PageBreak--><!--PageBreak--><p>Complex <italic>n.a.d</italic>, three transversally aligned parallel cuticular folds situated posterior to <italic>d.sj</italic> (Figures <xref ref-type="fig" rid="F1">1</xref>, <xref ref-type="fig" rid="F2">7</xref>, <xref ref-type="fig" rid="F3">10</xref> indicated by ➧). In posterior zone, two large concavities, separated by longitudinal ridge (Figures <xref ref-type="fig" rid="F1">1</xref>, <xref ref-type="fig" rid="F2">7</xref>, <xref ref-type="fig" rid="F3">9</xref>, <xref ref-type="fig" rid="F3">10</xref>, <xref ref-type="fig" rid="F5">14</xref> indicated by ⇈). Ridge terminating in triangular shape, situated near first pair of protuberances on elevated zone bearing <italic>da</italic> setae. Triangular zone of cord termination bearing <italic>c<sub>1</sub></italic> setae (Figures <xref ref-type="fig" rid="F1">1</xref>, <xref ref-type="fig" rid="F2">7</xref>, <xref ref-type="fig" rid="F3">10</xref>, <xref ref-type="fig" rid="F5">14</xref>).</p><!--PageBreak--><p>Elevated zone presenting a series of aligned medial promontories (three pairs, variably developed) bearing setae <!--PageBreak--><italic>da</italic>, <italic>dm</italic>, <italic>dp</italic>; and lateral semi-circular promontories bearing setae <italic>la</italic>, <italic>lm</italic>, <italic>lp</italic>, <italic>h<sub>1</sub></italic>, <italic>h<sub>2</sub></italic>. Setae <italic>c<sub>3</sub></italic> situated on humeral apophysis (<italic>h.ap</italic>), <italic>c<sub>2</sub></italic> laterally situated near <italic>h.ap</italic>, but in the depression on <italic>n.a.d</italic> (Figures <xref ref-type="fig" rid="F1">1</xref>, <xref ref-type="fig" rid="F2">7</xref>, <xref ref-type="fig" rid="F3">9</xref>, <xref ref-type="fig" rid="F3">10</xref>, <xref ref-type="fig" rid="F8">27</xref>, <xref ref-type="fig" rid="F8">32</xref>). Four pairs of setae, <italic>h<sub>3</sub></italic>, <italic>p<sub>1</sub></italic>, <italic>p<sub>2</sub></italic>, <italic>p<sub>3</sub></italic> situated marginally.</p><p>Humeral apophysis (<italic>h.ap</italic>) very long, clearly visible as a pronounced projection, giving characteristic shape to anterior zone of notogaster (Figures <xref ref-type="fig" rid="F2">6</xref>, <xref ref-type="fig" rid="F3">9</xref>, <xref ref-type="fig" rid="F3">10</xref>, <xref ref-type="fig" rid="F4">11</xref>, <xref ref-type="fig" rid="F4">12</xref>).</p><p><bold><italic>Lateral region</italic></bold> (Figures <xref ref-type="fig" rid="F2">6</xref>, <xref ref-type="fig" rid="F3">9</xref>, <xref ref-type="fig" rid="F3">10</xref>, <xref ref-type="fig" rid="F4">11</xref>, <xref ref-type="fig" rid="F4">12</xref>). Lamellae (<italic>lam</italic>) easily discernible, large, without sharp <italic>la.ti</italic>, and with rounded elevated zone at level of <italic>le</italic> insertion (Figure <xref ref-type="fig" rid="F5">16</xref>, <xref ref-type="fig" rid="F6">21</xref>).</p><p>Tutorium (<italic>tu</italic>): rod-like curving ridge, clearly visible (Figures <xref ref-type="fig" rid="F4">11</xref>, <xref ref-type="fig" rid="F4">12</xref>). Between lamellae and tutorium, deep supratutorial depression (<italic>s.tu.d</italic>) running parallel to both structures; pocket depression (<italic>a.tu.d</italic>) anteriorly and posterior pocket depression (<italic>p.tu.d</italic>) present; small depressions posterior to <italic>p.tu.d</italic> as well as others situated on the interior of <italic>s.tu.d</italic> (Figure <xref ref-type="fig" rid="F6">21</xref> indicated by ⇪).</p><p>Bothridia cup-shaped with smooth bothridial ring (<italic>bo.ri</italic>); <italic>bo.ri</italic> incomplete, with bothridial tooth (<italic>bo.to</italic>) clearly discernible (Figures <xref ref-type="fig" rid="F2">6</xref>, <xref ref-type="fig" rid="F3">9</xref>, <xref ref-type="fig" rid="F3">10</xref>, <xref ref-type="fig" rid="F4">11</xref>, <xref ref-type="fig" rid="F4">12</xref>, <xref ref-type="fig" rid="F5">13</xref>). Sensillus uncinate, arching apex (Figure <xref ref-type="fig" rid="F5">13</xref>). Pedotectum I: prominent extended lamina covering first acetabulum, rounded apex. Pedotectum II: small ovoid lamina (Figures <xref ref-type="fig" rid="F2">6</xref>, <xref ref-type="fig" rid="F3">9</xref>). Humeral apophysis (<italic>h.ap</italic>) long, extended structure, rounded apex, basally curved; anterior tip overlapping posterior of bothridium (Figures <xref ref-type="fig" rid="F4">11</xref>, <xref ref-type="fig" rid="F4">12</xref>).</p><!--PageBreak--><p>Notogastral promontories bearing setae clearly discernible (Figures <xref ref-type="fig" rid="F4">11</xref>, <xref ref-type="fig" rid="F4">12</xref>, <xref ref-type="fig" rid="F5">17</xref>, <xref ref-type="fig" rid="F5">18</xref>); promontories show several internal layers as in Figure <xref ref-type="fig" rid="F6">20</xref>.</p><p>Only lyrifissures <italic>ih</italic> and <italic>ips</italic> clearly visible. Discidium easily discernible as triangular structure with rounded apex. Several large depressions (<italic>dep</italic>) clearly discernible behind acetabulum IV (Figures <xref ref-type="fig" rid="F2">6</xref>, <xref ref-type="fig" rid="F3">9</xref>).</p><!--PageBreak--><!--PageBreak--><p><bold><italic>Ventral region</italic>.</bold> Infracapitulum with setae <italic>h</italic>, <italic>m</italic>, <italic>a</italic> clearly visible; setae <italic>h</italic> situated on large promontories (Figure <xref ref-type="fig" rid="F8">29</xref>). Epimere slightly elevated, delimited by shallow furrow (<italic>bo.1</italic>, <italic>bo.2</italic>, <italic>bo.sj</italic>). Epimere1 with two well delimited promontories, bearing setae <italic>1a</italic>, <italic>1b</italic>; epimere 2 only one promontory, bearing setae <italic>2a</italic>; epimere 3 with two promontories, bearing setae <italic>3a</italic> and <italic>3b</italic>; epimere 4 bearing two promontories with setae <italic>4a</italic> and <italic>4b</italic> (<xref ref-type="bibr" rid="B29">Sidorchuk and Norton 2010</xref>). Apodemes (<italic>apo.1</italic>, <italic>apo.2</italic>, <italic>apo.3</italic> and <italic>apo.4</italic>) clearly discernible (Figures <xref ref-type="fig" rid="F2">8</xref>, <xref ref-type="fig" rid="F7">22</xref>). Epimeral chaetotaxy 3-1-3-3; Pd I, Pd II and <italic>dis</italic> easily discernible; aggenital furrow <italic>a.g.f</italic> clearly visible, situated anteriorly to genital fig. Genital fig small relative to anal fig (Figure <xref ref-type="fig" rid="F7">22</xref>); four pairs of long genital setae (Figure <xref ref-type="fig" rid="F7">24</xref>); anal fig with two pairs of setae; one pair situated anteriorly and the other posteriorly, both setae small, but well discernible; fig terminating in small sharp tip (Figure <xref ref-type="fig" rid="F7">23</xref>). Aggenital and adanal setae similar, long, simple; <italic>ag</italic> and <italic>ad<sub>3</sub></italic>, situated on promontory; <italic>ad<sub>2</sub></italic>, <italic>ad<sub>1</sub></italic>, situated laterally at level of posterior tip of anal fig (Figure <xref ref-type="fig" rid="F2">8</xref>, <xref ref-type="fig" rid="F7">22</xref>). Lyrifissures <italic>iad</italic> clearly discernible, situated laterally between <italic>ad<sub>3</sub></italic> and <italic>ad<sub>2</sub></italic> outside <italic>dep</italic>. Laterally to anal fig and marginally to ventral shield, several large and small depressions (Figures <xref ref-type="fig" rid="F2">8</xref>, <xref ref-type="fig" rid="F7">22</xref>).</p><p><bold><italic>Posterior view</italic>.</bold> This view is very important, permitting clarification of several interesting aspects such as: a) the cuticular microsculpture and the <italic>n. p.d</italic> (Figure <xref ref-type="fig" rid="F8">27</xref>); b) the <italic>p.p.d</italic> and its relation to the <italic>n.a.d</italic>, as well as the related position of <italic>d.sj</italic>. (Figure <xref ref-type="fig" rid="F8">29</xref>); c) the relative positions of <italic>e.i.p</italic> and <italic>p.p.d</italic> (Figure <xref ref-type="fig" rid="F8">27</xref>); d) related position of central and lateral notogastral promontories (Figures <xref ref-type="fig" rid="F8">27</xref>, <xref ref-type="fig" rid="F8">30</xref>); e) disposition of <italic>s.c</italic> (Figure <xref ref-type="fig" rid="F8">27</xref>) and f) shape and distribution of setae and promontories (Figure <xref ref-type="fig" rid="F8">32</xref>).</p><p><bold><italic>Legs</italic></bold> (Figures <xref ref-type="fig" rid="F9">33</xref>–<xref ref-type="fig" rid="F9">37</xref>). All legs monodactyle. Setal formulae I (1-4-3-4-15-1) (1-2-2); II (1-4-3-3-16-1) (1-1-2); III (2-3-1-2-15-1) (1-1-0); IV (1-2-1-2-12-1) (0-1-0). Figure <xref ref-type="fig" rid="F9">36</xref> showing shape of anterior setae, tarsus II. Observation of the shape of especially (<italic>u</italic>), (<italic>p</italic>), difficult in optical observations. Setae <italic>ft</italic>` absent from tarsus I, but present on tarsus II in all specimens studied.</p><fig id="F9" position="float" orientation="portrait"><label>Figures 33–37.</label><caption><p><italic><tp:taxon-name><tp:taxon-name-part taxon-name-part-type="genus">Machadocepheus</tp:taxon-name-part> <tp:taxon-name-part taxon-name-part-type="species">leoneae</tp:taxon-name-part></tp:taxon-name></italic> sp. n., adult female. Optical observations. <bold>33</bold> leg I antiaxial view <bold>34</bold> leg IV antiaxial view <bold>35</bold> leg II antiaxial view <bold>36</bold> apical zone, leg II(1) <bold>37</bold> leg III, antiaxial view. Abbreviations: see “Material and methods”. Scale bars: <bold>35–37</bold> = 50 μm; <bold>36</bold> = 10 μm.</p></caption><graphic xmlns:xlink="http://www.w3.org/1999/xlink" xlink:href="zookeys-456-001-g009.jpg" position="float" orientation="portrait" xlink:type="simple" id="oo_34417.jpg"/></fig><p>Tibia I: solenidion φ<sub>1</sub> on small apophysis; tibia I, II, setae <italic>d</italic> present, situated near solenidion. Femur IV presenting a conspicuous ventral carina.</p></tp:treatment-sec><ref-list><ref id="B29"><mixed-citation xmlns:xlink="http://www.w3.org/1999/xlink" xlink:type="simple"><person-group><name name-style="western"><surname>Sidorchuk</surname><given-names>EA</given-names></name><name name-style="western"><surname>Norton</surname><given-names>RA</given-names></name></person-group> (<year>2010</year>) <article-title>Redescription of the fossil oribatid mite <italic><tp:taxon-name><tp:taxon-name-part taxon-name-part-type="genus">Scutoribates</tp:taxon-name-part> <tp:taxon-name-part taxon-name-part-type="species">perornatus</tp:taxon-name-part></tp:taxon-name></italic>, with implications for systematics of <tp:taxon-name><tp:taxon-name-part taxon-name-part-type="family">Unduloribatidae</tp:taxon-name-part></tp:taxon-name> (<tp:taxon-name><tp:taxon-name-part taxon-name-part-type="subclass">Acari</tp:taxon-name-part></tp:taxon-name>: <tp:taxon-name><tp:taxon-name-part taxon-name-part-type="order">Oribatida</tp:taxon-name-part></tp:taxon-name>).</article-title><source>Zootaxa</source><volume>2666</volume>: <fpage>45</fpage>–<lpage>67</lpage>.</mixed-citation></ref></ref-list></tp:taxon-treatment>
