# Supplementary material for: The family Carabodidae (Acari, Oribatida) VIII. The genus Machadocepheus (first part) Machadocepheus leoneae sp. n. and Machadocepheus rachii sp. n. from Gabon
Source: Zookeys. 2014 Nov 21;(456):1–28. doi: 10.3897/zookeys.456.8570 (PMC4283057; doi:10.3897/zookeys.456.8570)
Supplement: XML Treatment for Machadocepheus rachii [file zookeys.456.8570-treatment2.xml]

<!DOCTYPE tp:taxon-treatment
  PUBLIC "-//TaxonX//DTD Taxonomic Treatment Publishing DTD v0 20100105//EN" "tax-treatment-NSO.dtd">
<tp:taxon-treatment xmlns:tp="http://www.plazi.org/taxpub"><tp:treatment-meta><kwd-group><label>Taxon classification</label><kwd><named-content content-type="kingdom">Animalia</named-content></kwd><kwd><named-content content-type="order">Oribatida</named-content></kwd><kwd><named-content content-type="family">Carabodidae</named-content></kwd></kwd-group><mixed-citation publication-type="journal"><person-group><name><surname>Fernandez</surname><given-names>Nestor</given-names></name><name><surname>Theron</surname><given-names>Pieter</given-names></name><name><surname>Rollard</surname><given-names>Christine</given-names></name><name><surname>Leiva</surname><given-names>Sergio</given-names></name></person-group><article-title>The family <tp:taxon-name><tp:taxon-name-part taxon-name-part-type="family">Carabodidae</tp:taxon-name-part></tp:taxon-name> (<tp:taxon-name><tp:taxon-name-part taxon-name-part-type="subclass">Acari</tp:taxon-name-part></tp:taxon-name>, <tp:taxon-name><tp:taxon-name-part taxon-name-part-type="order">Oribatida</tp:taxon-name-part></tp:taxon-name>) VIII. The genus <italic><tp:taxon-name><tp:taxon-name-part taxon-name-part-type="genus">Machadocepheus</tp:taxon-name-part></tp:taxon-name></italic> (first part) <italic><tp:taxon-name><tp:taxon-name-part taxon-name-part-type="genus">Machadocepheus</tp:taxon-name-part> <tp:taxon-name-part taxon-name-part-type="species">leoneae</tp:taxon-name-part></tp:taxon-name></italic> sp. n. and <italic><tp:taxon-name><tp:taxon-name-part taxon-name-part-type="genus">Machadocepheus</tp:taxon-name-part> <tp:taxon-name-part taxon-name-part-type="species">rachii</tp:taxon-name-part></tp:taxon-name></italic> sp. n. from Gabon</article-title><source>Zookeys</source><day>21</day><month>11</month><year>2014</year><volume>2014</volume><issue>456</issue><fpage>1</fpage><lpage>28</lpage><pub-id pub-id-type="doi">10.3897/zookeys.456.8570</pub-id></mixed-citation></tp:treatment-meta><tp:nomenclature><tp:taxon-name>
                        <tp:taxon-name-part taxon-name-part-type="genus">Machadocepheus</tp:taxon-name-part>
                        <tp:taxon-name-part taxon-name-part-type="species">rachii</tp:taxon-name-part>
                        <object-id xmlns:xlink="http://www.w3.org/1999/xlink" content-type="zoobank" xlink:type="simple">http://zoobank.org/6787E360-4484-44A2-8DAD-5A73F7D7E633</object-id>
                    </tp:taxon-name><tp:taxon-status xmlns:xlink="http://www.w3.org/1999/xlink" xlink:type="simple">sp. n.</tp:taxon-status><xref ref-type="fig" rid="F10">Figures 38</xref><xref ref-type="fig" rid="F16">–72</xref><!--PageBreak--><!--PageBreak--><!--PageBreak--><!--PageBreak--></tp:nomenclature><tp:treatment-sec sec-type="Etymology"><title>Etymology.</title><p>The specific epithet is dedicated in homage to Mr Rachid Kebir of Muséum National d’Histoire Naturelles, Paris, who assisted us with great kindness and friendship on many occasions over the past 20 years.</p></tp:treatment-sec><tp:treatment-sec sec-type="Material examined"><title>Material examined.</title><p>Holotype and four Paratype females. Makokou, northeastern province of Ogoové-Ivindo, 500 m. alt.dense evergreen humid forest, I.1974, Y. Coineau, deposited in MNHN. Paratypes. Same data as holotype, 4 ♀ (2 in MNHN; 2 in MNHG). All specimens preserved in 70% ethanol. Type locality. Makokou, province of Ogoové-Ivindo, northeastern Gabon; situated at <named-content xmlns:xlink="http://www.w3.org/1999/xlink" content-type="dwc:verbatimCoordinates" xlink:type="simple">0°34'0"N, 12°52'0"E</named-content>. Material used for SEM observations not deposited.</p></tp:treatment-sec><tp:treatment-sec sec-type="Diagnosis adult female"><title>Diagnosis adult female.</title><p>Thin cerotegumental layer covering entire body, giving the impression of a smooth surface. Setae <italic>ro</italic>, <italic>in</italic>, notogastral, sub-capitular, epimeral, genital, aggenital, adanal, anal, simple sharply tipped; <italic>le</italic> lanceolate, barbate.</p><!--PageBreak--><p>Polyhedral prodorsum; interlamellar process elevated, divided sagittally by large deep furrow; <italic>in</italic> setae situated anteriorly, directing posteriorly. Conspicuous deep posterior prodorsal depression present. Bothridium cup-shaped; bothridial ring and bothridial tooth present. Sensillus uncinate, upturned; <italic>le</italic> setae situated ventrally on apical zone of lamellae. Lamellae running dorsolaterally, lacking lamellar tip; large, deep, shallow lamellar furrow demarcating paraxial lamellar margin. Superior cornea of naso clearly visible as convex elevation situated anterior to insertion level of <italic>ro</italic> setae.</p><p>Anterior part of notogaster rectangular; posterior part oval with some irregularities and less conspicuous promontories, dorsosejugal furrow narrow, rectilinear, hardly discernible. Fifteen pairs of notogastral setae (holotrichy unideficient), <italic>c<sub>1</sub></italic>, <italic>c<sub>2</sub></italic>, <italic>c<sub>3</sub></italic>, <italic>da</italic>, <italic>dm</italic>, <italic>dp</italic>, <italic>la</italic>, <italic>lm</italic>, <italic>lp</italic>, <italic>h<sub>1</sub></italic>, <italic>h<sub>2</sub></italic>, <italic>h<sub>3</sub></italic>, <italic>p<sub>1</sub></italic>, <italic>p<sub>2</sub></italic>, <italic>p<sub>3</sub></italic>. Notogaster presenting: notogastral anterior depression; elevated zone; slightly concave posterior depression. Notogastral anterior depression simple, with transversally aligned parallel cuticular folds. Elevated zone with three pairs of poorly developed promontories that bear <italic>da</italic>, <italic>dm</italic>, <italic>dp</italic> setae; and lateral semicircular, poorly developed promontories, that bear <italic>la</italic>, <italic>lm</italic>, <italic>lp</italic>, <italic>h<sub>1</sub></italic>, <italic>h<sub>2</sub></italic> setae. Humeral apophysis long, clearly visible.</p><p>Tutorium: rod-like curving cuticular thickening; supratutorial depression present; along with three pocket-shaped depressions, one anterior tutorial depression, one posterior tutorial depression and a small depression situated internally to supratutorial depression. Pedotecta I, prominent extended lamina, rounded apex; Pedotecta II small, ovoid lamina. Lyrifissures <italic>ih</italic>, <italic>ips</italic> clearly visible. Discidium: polyhedral structure with rounded apex. Depressions behind acetabulum IV; one of them elongated, concealing tarsus during folding legs process. Series of aligned depressions in medial zone. Epimeral chaetotaxy 3–1-3–3; anterior genital furrow clearly visible; four pairs of long genital setae; two pairs of small anal setae; anal fig terminating in small sharp tip; aggenital and adanal setae similar length; lyrifissures <italic>iad</italic> not discernible.</p></tp:treatment-sec><tp:treatment-sec sec-type="Description"><title>Description.</title><p><bold><italic>Measurements</italic>.</bold> Light microscopy: 421 μm (396–426) × 262 μm (238–268) (on six specimens). SEM microscopy: 416 μm (398–416) × 176 μm (173–181) (on six specimens, not deposited).</p><p><bold><italic>Shape</italic>.</bold> Ovoid (Figures <xref ref-type="fig" rid="F10">38</xref>, <xref ref-type="fig" rid="F11">41</xref>).</p><fig id="F10" position="float" orientation="portrait"><label>Figures 38–40.</label><caption><p><italic><tp:taxon-name><tp:taxon-name-part taxon-name-part-type="genus">Machadocepheus</tp:taxon-name-part> <tp:taxon-name-part taxon-name-part-type="species">rachii</tp:taxon-name-part></tp:taxon-name></italic> sp. n., adult female.Optical observations. <bold>38</bold> dorsal view <bold>39</bold> ventral view <bold>40</bold> lateral view. Abbreviations: see “Material and methods”. Scale bar: <bold>38–40</bold> = 90 μm.</p></caption><graphic xmlns:xlink="http://www.w3.org/1999/xlink" xlink:href="zookeys-456-001-g010.jpg" position="float" orientation="portrait" xlink:type="simple" id="oo_34418.jpg"/></fig><fig id="F11" position="float" orientation="portrait"><label>Figures 41–45.</label><caption><p><italic><tp:taxon-name><tp:taxon-name-part taxon-name-part-type="genus">Machadocepheus</tp:taxon-name-part> <tp:taxon-name-part taxon-name-part-type="species">rachii</tp:taxon-name-part></tp:taxon-name></italic> sp. n., adult female. SEM observations. <bold>41</bold> dorsal view (2) <bold>42</bold> prodorsum, frontal view (1) <bold>43</bold> gnathosoma, frontal view (1) <bold>44</bold> aspis, frontal view (1) <bold>45</bold> sensillus (1). Abbreviations: see “Material and methods”. Scale bar: <bold>41</bold> = 100 μm; <bold>42</bold> = 50 μm; <bold>43–44</bold> = 20 μm; <bold>45</bold> = 10 μm.</p></caption><graphic xmlns:xlink="http://www.w3.org/1999/xlink" xlink:href="zookeys-456-001-g011.jpg" position="float" orientation="portrait" xlink:type="simple" id="oo_34419.jpg"/></fig><p><bold><italic>Colour</italic>.</bold> Specimens without cerotegument, light to dark brown, when observed in reflected light.</p><p><bold><italic>Cerotegument</italic>.</bold> Thin layer 1.5 μm (1.3–2.5) covering the entire body and legs (Figures <xref ref-type="fig" rid="F10">38</xref>, <xref ref-type="fig" rid="F11">41</xref>, <xref ref-type="fig" rid="F11">42</xref>, <xref ref-type="fig" rid="F11">44</xref>, <xref ref-type="fig" rid="F12">47</xref>, <xref ref-type="fig" rid="F13">48</xref>, <xref ref-type="fig" rid="F13">49</xref> indicated by ⇡, <xref ref-type="fig" rid="F13">52</xref>, <xref ref-type="fig" rid="F13">53</xref>, <xref ref-type="fig" rid="F14">56</xref>, <xref ref-type="fig" rid="F14">57</xref>, <xref ref-type="fig" rid="F15">58</xref>, <xref ref-type="fig" rid="F15">59</xref>, <xref ref-type="fig" rid="F15">63</xref>), permitting observation of only large cuticular microsculptures (Figures <xref ref-type="fig" rid="F11">44</xref>, <xref ref-type="fig" rid="F12">46</xref>, <xref ref-type="fig" rid="F13">48</xref>, <xref ref-type="fig" rid="F13">53</xref>, <xref ref-type="fig" rid="F15">58</xref>, <xref ref-type="fig" rid="F15">59</xref>, <xref ref-type="fig" rid="F15">62</xref>), giving the impression of a smooth surface. Complete removal was necessary for optical microscopy, once removed, detailed microsculpture became visible (Figure <xref ref-type="fig" rid="F15">63</xref>).</p><fig id="F12" position="float" orientation="portrait"><label>Figures 46–47.</label><caption><p><italic><tp:taxon-name><tp:taxon-name-part taxon-name-part-type="genus">Machadocepheus</tp:taxon-name-part> <tp:taxon-name-part taxon-name-part-type="species">rachii</tp:taxon-name-part></tp:taxon-name></italic> sp. n., adult female. SEM observations. <bold>46</bold> lateral view (2) <bold>47</bold> inclined lateral view (1). Abbreviations: see “Material and methods”. Scale bar: <bold>46–47</bold> = 100 μm.</p></caption><graphic xmlns:xlink="http://www.w3.org/1999/xlink" xlink:href="zookeys-456-001-g012.jpg" position="float" orientation="portrait" xlink:type="simple" id="oo_34420.jpg"/></fig><fig id="F13" position="float" orientation="portrait"><label>Figures 48–53.</label><caption><p><italic><tp:taxon-name><tp:taxon-name-part taxon-name-part-type="genus">Machadocepheus</tp:taxon-name-part> <tp:taxon-name-part taxon-name-part-type="species">rachii</tp:taxon-name-part></tp:taxon-name></italic> sp. n., adult female. SEM observations. <bold>48</bold> elevated notogastral zone (1) <bold>49</bold> tegument (1) <bold>50</bold> palp (1) <bold>51</bold> bothridia (1) <bold>52</bold> promontory with <italic>da</italic> setae (1) <bold>53</bold> elevated lateral notogastral zone (1). Abbreviations: see “Material and methods”. Scale bar: <bold>48</bold> = 40 μm; <bold>49, 51</bold> = 5 μm; <bold>50, 52</bold> = 10 μm; <bold>52; 53</bold> = 50 μm.</p></caption><graphic xmlns:xlink="http://www.w3.org/1999/xlink" xlink:href="zookeys-456-001-g013.jpg" position="float" orientation="portrait" xlink:type="simple" id="oo_34421.jpg"/></fig><!--PageBreak--><p><bold><italic>Integument</italic>.</bold> Two sizes of ornamentations: <italic>Small</italic> 1.2–3.5 μm, 1) small ovoid to irregular protuberances, distributed throughout prodorsum and notogaster (except notogastral zone near <italic>s.c</italic>) (Figure <xref ref-type="fig" rid="F13">49</xref>) 2) irregular elongate protuberances, notogastral zone near <italic>s.c</italic> (Figures <xref ref-type="fig" rid="F11">41</xref>, <xref ref-type="fig" rid="F15">58</xref>, <xref ref-type="fig" rid="F15">61</xref> indicated by ⇪). <italic>Large</italic> 7.2–7.9 μm, two types: 1) simple rounded fovea (Figure <xref ref-type="fig" rid="F15">63</xref>), situated on posterior part of elevated zone of notogaster (Figures <xref ref-type="fig" rid="F11">41</xref>, <xref ref-type="fig" rid="F15">58</xref>, <xref ref-type="fig" rid="F15">59</xref>, <xref ref-type="fig" rid="F15">62</xref> indicated by ➧); 2) polyhedral fovea (distributed side by side), situated on prodorsum (<italic>e.i.p</italic>, lamellae, near <italic>ro</italic> insertion, bothridium), notogaster (elevated zone, lateral zone) (Figures <xref ref-type="fig" rid="F11">41</xref>, <xref ref-type="fig" rid="F11">42</xref>, <xref ref-type="fig" rid="F13">48</xref>, indicated by ⇈).</p><p><bold><italic>Setation</italic>.</bold> Setae <italic>ro</italic>, <italic>in</italic>, notogastral, subcapitular, epimeral, genital, aggenital, adanal, anal: simple, sharply tipped (Figure <xref ref-type="fig" rid="F15">60</xref>) (Figures <xref ref-type="fig" rid="F10">38</xref>, <xref ref-type="fig" rid="F10">39</xref>, <xref ref-type="fig" rid="F10">40</xref>, <xref ref-type="fig" rid="F11">42</xref>, <xref ref-type="fig" rid="F11">44</xref>, <xref ref-type="fig" rid="F13">48</xref>, <xref ref-type="fig" rid="F13">52</xref>, <xref ref-type="fig" rid="F13">53</xref>, <xref ref-type="fig" rid="F14">57</xref>, <xref ref-type="fig" rid="F15">58</xref>, <xref ref-type="fig" rid="F15">59</xref>, <xref ref-type="fig" rid="F15">62</xref>, <xref ref-type="fig" rid="F13">51</xref>); <italic>le</italic> lanceolate, barbate (Figures <xref ref-type="fig" rid="F11">44</xref>, <xref ref-type="fig" rid="F14">55</xref>, <xref ref-type="fig" rid="F14">56</xref>).</p><fig id="F14" position="float" orientation="portrait"><label>Figures 54–57.</label><caption><p><italic><tp:taxon-name><tp:taxon-name-part taxon-name-part-type="genus">Machadocepheus</tp:taxon-name-part> <tp:taxon-name-part taxon-name-part-type="species">rachii</tp:taxon-name-part></tp:taxon-name></italic> sp. n., adult female. SEM observations. <bold>54</bold> ventral view (2) <bold>55</bold> subcapitulum, ventral view (1); <bold>56</bold> genito-anal zone (1) <bold>57</bold> lamellar tip (2). Abbreviations: see “Material and methods”. Scale bar: <bold>54</bold> = 100 μm; <bold>55, 56</bold> = 20 μm; <bold>57</bold> = 50 μm.</p></caption><graphic xmlns:xlink="http://www.w3.org/1999/xlink" xlink:href="zookeys-456-001-g014.jpg" position="float" orientation="portrait" xlink:type="simple" id="oo_34422.jpg"/></fig><fig id="F15" position="float" orientation="portrait"><label>Figures 58–63.</label><caption><p><italic><tp:taxon-name><tp:taxon-name-part taxon-name-part-type="genus">Machadocepheus</tp:taxon-name-part> <tp:taxon-name-part taxon-name-part-type="species">rachii</tp:taxon-name-part></tp:taxon-name></italic> sp. n., adult female. SEM observations. <bold>58</bold> posterior view (2) <bold>59</bold> notogastral elevated zone; dorsoposterior view (2) <bold>60</bold> notogaster, zone insertion <italic>c</italic> and <italic>d</italic> (2) <bold>61</bold> notogastral posterior zone; posterior view (2) <bold>62</bold> notogastral elevated zone, posterolateral view (2) <bold>63</bold> notogastral ornamentations (2). Abbreviations: see “Material and methods”. Scale bar: <bold>58, 59, 61</bold> = 50 μm; <bold>60, 62</bold> = 20 μm; <bold>63</bold> = 5 μm.</p></caption><graphic xmlns:xlink="http://www.w3.org/1999/xlink" xlink:href="zookeys-456-001-g015.jpg" position="float" orientation="portrait" xlink:type="simple" id="oo_34423.jpg"/></fig><!--PageBreak--><!--PageBreak--><!--PageBreak--><p><bold><italic>Prodorsum</italic>.</bold> Polyhedral (dorsal view) (Figures <xref ref-type="fig" rid="F10">38</xref>, <xref ref-type="fig" rid="F11">41</xref>); triangular (lateral view) with strong obliquely decreasing anterior part (Figures <xref ref-type="fig" rid="F10">40</xref>, <xref ref-type="fig" rid="F12">46</xref>, <xref ref-type="fig" rid="F12">47</xref>). Interlamellar process (<italic>e.i.p</italic>) elevated (Figures <xref ref-type="fig" rid="F10">40</xref>, <xref ref-type="fig" rid="F12">46</xref>, <xref ref-type="fig" rid="F12">47</xref>), divided sagittally into two promontories by large deep furrow (Figures <xref ref-type="fig" rid="F11">41</xref>, <xref ref-type="fig" rid="F11">42</xref>, <xref ref-type="fig" rid="F12">47</xref>, <xref ref-type="fig" rid="F15">58</xref> indicated by ⇣), <italic>in</italic> setae situated anteriorly and directing posteriorly (Figures <xref ref-type="fig" rid="F11">42</xref>). Conspicuously depressed posterior prodorsal zone (<italic>p.p.d</italic>) (Figures <xref ref-type="fig" rid="F10">38</xref>, <xref ref-type="fig" rid="F11">41</xref>, <xref ref-type="fig" rid="F12">47</xref>, <xref ref-type="fig" rid="F15">58</xref>). Three pairs of setae; sizes <italic>in</italic>&gt; <italic>le</italic>&gt; <italic>ro. Ro</italic> setae clearly visible in frontal view (Figures <xref ref-type="fig" rid="F11">42</xref>, <xref ref-type="fig" rid="F11">44</xref>), situated in medial zone, inserted posterior to insertion level of <italic>le</italic>; rounded structure between <italic>ro</italic> setae, probably vestigial superior cornea of naso <italic>cso</italic> (Figures <xref ref-type="fig" rid="F11">42</xref>, <xref ref-type="fig" rid="F11">44</xref>); <italic>bo</italic> cup-shaped, <italic>bo.ri</italic> smooth; bothdial tooth present (Figures <xref ref-type="fig" rid="F12">46</xref>, <xref ref-type="fig" rid="F13">51</xref>). <italic>Si</italic> uncinate, upturned (Figures <xref ref-type="fig" rid="F12">46</xref>, <xref ref-type="fig" rid="F13">51</xref>); <italic>le</italic> setae situated ventrally on apical zone of lamellae (Figures <xref ref-type="fig" rid="F11">42</xref>, <xref ref-type="fig" rid="F11">44</xref>, <xref ref-type="fig" rid="F14">56</xref>).</p><!--PageBreak--><p>Rostral margin slightly rectangular to hexagonal (Figures <xref ref-type="fig" rid="F11">42</xref>, <xref ref-type="fig" rid="F11">44</xref>). Lamellae running dorso laterally, lacking lamellar tip (Figures <xref ref-type="fig" rid="F11">42</xref>, <xref ref-type="fig" rid="F11">44</xref>, <xref ref-type="fig" rid="F14">56</xref>); large deep furrow (<italic>l.l.f</italic>) demarcating inner paraxial margin of lamellae (Figures <xref ref-type="fig" rid="F11">41</xref>, <xref ref-type="fig" rid="F11">42</xref>, <xref ref-type="fig" rid="F12">47</xref>). In frontal view (Figure <xref ref-type="fig" rid="F11">42</xref>), <italic>l.l.f</italic> showing a deeper medial zone. The superior cornea of naso (<italic>cso</italic>) clearly visible as convex elevation situated anterior to <italic>ro</italic> setal insertion level (Figures <xref ref-type="fig" rid="F11">42</xref>, <xref ref-type="fig" rid="F11">44</xref>).</p><!--PageBreak--><!--PageBreak--><p><bold><italic>Notogaster</italic>.</bold> Shape: dorsal view, anterior part rectangular and posterior part oval (Figures <xref ref-type="fig" rid="F10">38</xref>, <xref ref-type="fig" rid="F11">41</xref>, <xref ref-type="fig" rid="F15">58</xref>); in lateral view, anterior part rectilinear, with clearly concave medial zone and rectilinear exteriorly, rest triangular to polyhedral with some irregularities and unremarkable promontories (Figures <xref ref-type="fig" rid="F10">40</xref>, <xref ref-type="fig" rid="F12">46</xref>, <xref ref-type="fig" rid="F12">47</xref>, <xref ref-type="fig" rid="F13">48</xref>, <xref ref-type="fig" rid="F13">53</xref>); <italic>d.sj</italic> narrow, rectilinear, hardly discernible (Figures <xref ref-type="fig" rid="F11">41</xref>, <xref ref-type="fig" rid="F12">47</xref>); notogastral anterior depression (<italic>n.a.d</italic>), ovoid and conspicuous.</p><p>Fifteen pairs (holotrichy unideficient) of notogastral setae: <italic>c<sub>1</sub></italic>, <italic>c<sub>2</sub></italic>, <italic>c<sub>3</sub></italic>, <italic>da</italic>, <italic>dm</italic>, <italic>dp</italic>, <italic>la</italic>, <italic>lm</italic>, <italic>lp</italic>, <italic>h<sub>1</sub></italic>, <italic>h<sub>2</sub></italic>, <italic>h<sub>3</sub></italic>, <italic>p<sub>1</sub></italic>, <italic>p<sub>2</sub></italic>, <italic>p<sub>3</sub></italic>.</p><!--PageBreak--><!--PageBreak--><p>Notogaster presenting: 1) <italic>n.a.d</italic> occupying anterior notogastral zone; 2) elevated zone situated in posterior third of notogaster; 3) slightly concave <italic>n.p.d</italic> situated posterior to elevated zone (Figures <xref ref-type="fig" rid="F11">41</xref>, <xref ref-type="fig" rid="F12">46</xref>, <xref ref-type="fig" rid="F12">47</xref>, <xref ref-type="fig" rid="F13">48</xref>); 4) slightly inclined more or less flat zone situated behind <italic>s.c</italic>, with irregularly elongated protuberances (Figures <xref ref-type="fig" rid="F11">41</xref>, <xref ref-type="fig" rid="F15">58</xref>, <xref ref-type="fig" rid="F15">61</xref> indicated by ⇪); circumgastric depression (<italic>s.c</italic>) hardly discernible (Figures <xref ref-type="fig" rid="F13">53</xref>, <xref ref-type="fig" rid="F15">58</xref>, <xref ref-type="fig" rid="F15">61</xref>).</p><p>Simple <italic>n.a.d</italic> (Figures <xref ref-type="fig" rid="F10">38</xref>, <xref ref-type="fig" rid="F11">41</xref>, <xref ref-type="fig" rid="F12">47</xref>) with many hardly discernible transversally aligned parallel cuticular folds situated posterior to <italic>d.sj</italic> (Figures <xref ref-type="fig" rid="F12">47</xref>, <xref ref-type="fig" rid="F15">58</xref>, <xref ref-type="fig" rid="F15">59</xref>, <xref ref-type="fig" rid="F15">62</xref> indicated by ➧). Elevated zone presenting series of aligned flat medial promontories (three pairs, poorly developed) bearing setae <italic>da</italic>, <italic>dm</italic>, <italic>dp</italic> and lateral poorly developed semicircular promontories, bearing setae <italic>la</italic>, <italic>lm</italic>, <italic>lp</italic>, <italic>h<sub>1</sub></italic>, <italic>h<sub>2</sub></italic>.</p><p>Humeral apophysis (<italic>h.ap</italic>) very long, clearly visible (Figures <xref ref-type="fig" rid="F10">38</xref>, <xref ref-type="fig" rid="F11">41</xref>) but best observed in lateral view (Figures <xref ref-type="fig" rid="F12">46</xref>, <xref ref-type="fig" rid="F12">47</xref>).</p><p><bold><italic>Lateral region</italic></bold> (Figures <xref ref-type="fig" rid="F10">40</xref>, <xref ref-type="fig" rid="F12">46</xref>, <xref ref-type="fig" rid="F12">47</xref>, <xref ref-type="fig" rid="F13">48</xref>). Palp clearly discernible (Figure <xref ref-type="fig" rid="F13">50</xref>), <italic>sul</italic> ζ (<italic>ul</italic> ζ), <italic>acm</italic> ζ; solenidium ω very long, extending to level of eupathidia. Cheliceral setae <italic>chb</italic> clearly visible (Figure <xref ref-type="fig" rid="F13">50</xref>).</p><p>Lamellae (<italic>lam</italic>) easily discernible, large, lacking sharp <italic>la.ti</italic>, with elevated zone at <italic>le</italic> insertion level (Figure <xref ref-type="fig" rid="F10">40</xref>, <xref ref-type="fig" rid="F12">46</xref>, <xref ref-type="fig" rid="F12">47</xref>, <xref ref-type="fig" rid="F14">56</xref>).</p><p>Tutorium (<italic>tu</italic>): rod-like curving ridge; <italic>s.tu.d</italic> a deep depression running between lamellae and tutorium; pocket depressions <italic>a.tu.d</italic>, <italic>p.tu.d</italic> present; another small depression situated internally to <italic>s.tu.d</italic> (Figure <xref ref-type="fig" rid="F10">40</xref> indicated by ⇪).</p><p>Bothridia cup-shaped, <italic>bo.ri</italic> incomplete, <italic>bo.to</italic> present, clearly discernible (Figures, 46, 47, 51). Sensillus uncinate, arched, curving upward (Figure <xref ref-type="fig" rid="F11">45</xref>, <xref ref-type="fig" rid="F12">46</xref>, <xref ref-type="fig" rid="F12">47</xref>). Pd I: prominent extended lamina, rounded apex; Pd II: small ovoid lamina (Figures <xref ref-type="fig" rid="F10">40</xref>, <xref ref-type="fig" rid="F12">46</xref>, <xref ref-type="fig" rid="F12">47</xref>); <italic>h.ap</italic> long extending structure, rounded apex, basally curved; anterior tip overlapping posterior bothridial posterior part (Figures <xref ref-type="fig" rid="F10">40</xref>, <xref ref-type="fig" rid="F12">46</xref>, <xref ref-type="fig" rid="F12">47</xref>).</p><p>Notogastral promontories and setae very clearly discernible (Figures <xref ref-type="fig" rid="F12">47</xref>, <xref ref-type="fig" rid="F13">52</xref>, <xref ref-type="fig" rid="F13">53</xref>).</p><p>Only lyrifissures <italic>ih</italic> and <italic>ips</italic> clearly visible. Discidium easily discernible as polyhedral structure with rounded apex. Several depressions (<italic>dep</italic>) clearly discernible behind acetabulum IV; one of them elongated, concealing the tarsus during leg folding process (Figure <xref ref-type="fig" rid="F10">40</xref>).</p><p><bold><italic>Ventral region</italic>.</bold> Infracapitulum with setae <italic>h</italic>, <italic>m</italic>, <italic>a</italic> clearly visible (Figures <xref ref-type="fig" rid="F10">39</xref>, <xref ref-type="fig" rid="F14">55</xref>). Epimeres slightly elevated, delimited by shallow furrow (<italic>bo.1</italic>, <italic>bo.2</italic>, <italic>bo.sj</italic>). In medial zone a series of aligned depressions (Figure <xref ref-type="fig" rid="F14">54</xref> indicated by ⇣); Apodemes (<italic>apo.1</italic>, <italic>apo.2</italic>, <italic>apo.sj</italic>, <italic>apo.3</italic>) well discernible (Figures <xref ref-type="fig" rid="F10">39</xref>). Epimeral chaetotaxy 3–1-3–3; <italic>Pd I</italic>, <italic>Pd II</italic> and <italic>dis</italic> well discernible; <italic>a.g.f</italic> clearly visible, situated anteriorly to genital fig (Figures <xref ref-type="fig" rid="F10">39</xref>, <xref ref-type="fig" rid="F14">54</xref>). Genital fig small relative to anal fig (Figures <xref ref-type="fig" rid="F14">54</xref>, <xref ref-type="fig" rid="F14">57</xref>); four pairs of long genital setae (Figure <xref ref-type="fig" rid="F14">57</xref>); anal fig with two pairs of small but clearly discernible setae; fig terminating in small sharp tip (Figure <xref ref-type="fig" rid="F14">57</xref>, indicated by ⇡); <italic>ag</italic> and <italic>ad<sub>3</sub></italic> equal in length; <italic>ad<sub>2</sub></italic> and <italic>ad<sub>1</sub></italic> situated laterally at level of posterior end of anal fig (Figure <xref ref-type="fig" rid="F14">57</xref>). Lyrifissure <italic>iad</italic> not discernible. Particular depression behind acetabulum IV (Figure <xref ref-type="fig" rid="F10">39</xref> indicated by ↖). Several large depressions laterally to anal and genital figs and marginally to ventral shield (Figures <xref ref-type="fig" rid="F10">39</xref>, <xref ref-type="fig" rid="F14">54</xref>, <xref ref-type="fig" rid="F14">57</xref>).</p><!--PageBreak--><p><bold><italic>Posterior view</italic>.</bold> This view permits clarification of several aspects such as: a) shape of the <italic>e.i.p</italic> and large depression in the anterior medial zone (Figure <xref ref-type="fig" rid="F15">58</xref> indicated by ↓); b) shape and depth of <italic>p.p.d</italic> (Figure <xref ref-type="fig" rid="F15">58</xref>); c) shape and disposition of <italic>d.sj</italic> (Figure <xref ref-type="fig" rid="F15">58</xref>, <xref ref-type="fig" rid="F15">62</xref> indicated by ⇣); d) disposition of the transversal cuticular folds situated behind <italic>d.sj</italic> (Figures <xref ref-type="fig" rid="F15">58</xref>, <xref ref-type="fig" rid="F15">59</xref>, <xref ref-type="fig" rid="F15">62</xref>, indicated by ➧); e) disposition, shape and distribution of setae and cuticular ornamentations on elevated notogastral zone (Figures <xref ref-type="fig" rid="F15">58</xref>, <xref ref-type="fig" rid="F15">59</xref>, <xref ref-type="fig" rid="F15">62</xref>). f) disposition of <italic>sc</italic> and the zone with irregularly elongated protuberances (Figures <xref ref-type="fig" rid="F15">58</xref>, <xref ref-type="fig" rid="F15">61</xref> indicated by ⇪).</p><p><bold><italic>Legs</italic></bold> (Figures <xref ref-type="fig" rid="F16">64</xref>–<xref ref-type="fig" rid="F16">72</xref>). All legs monodactyle. Setal formulae I (1-4-2-4-16-1) (1-2-2) (Figure <xref ref-type="fig" rid="F16">67</xref>); II (1-4-3-2-15-1) (1-1-2) (Figure <xref ref-type="fig" rid="F16">64</xref>) III (2-3-1-2-13-1) (1-1-0) (Figure <xref ref-type="fig" rid="F16">70</xref>); IV (1-2-2-2-12-1) (0-1-0) (Figure <xref ref-type="fig" rid="F16">69</xref>).</p><fig id="F16" position="float" orientation="portrait"><label>Figures 64–72.</label><caption><p><italic><tp:taxon-name><tp:taxon-name-part taxon-name-part-type="genus">Machadocepheus</tp:taxon-name-part> <tp:taxon-name-part taxon-name-part-type="species">rachii</tp:taxon-name-part></tp:taxon-name></italic> sp. n., adult female. SEM observations. <bold>64</bold> leg II, antiaxial view (1) <bold>65</bold> solenidion φ and dorsal setae of Tibia II (1) <bold>66</bold> solenidion σ and dorsal seta of genu II (1) <bold>67</bold> leg I, antiaxial view (1) <bold>68</bold> solenidion φ<sub>2</sub> and dorsal setae of Tibia II (1) <bold>69</bold> leg IV, antiaxial view(1) <bold>70</bold> leg III antiaxial view (1) <bold>71</bold> femoral groove, femur leg III (2) <bold>72</bold> apical zone, tarsus III (1). Abbreviations: see “Material and methods”. Scale bars: <bold>64, 67, 69, 70</bold> = 50 μm; <bold>65, 66, 71</bold> = 10 μm; <bold>68</bold> = 20 μm, <bold>72</bold> = 2 μm.</p></caption><graphic xmlns:xlink="http://www.w3.org/1999/xlink" xlink:href="zookeys-456-001-g016.jpg" position="float" orientation="portrait" xlink:type="simple" id="oo_34424.jpg"/></fig><p>Seta <italic>d</italic> of tibia I associated with φ<sub>2</sub> (Figure <xref ref-type="fig" rid="F16">68</xref>). Setae <italic>d</italic> on tibia II small (Figure <xref ref-type="fig" rid="F16">65</xref>), situated behind φ, not associated with solenidion; setae <italic>d</italic>, genu II (Figure <xref ref-type="fig" rid="F16">66</xref>), large, situated behind and associated with σ. Femur III with femoral groove <italic>f.g</italic>, difficult to observe in antiaxial view (Figure <xref ref-type="fig" rid="F16">70</xref>), but well developed, containing seta <italic>v</italic> (Figure <xref ref-type="fig" rid="F16">71</xref>); disposition of setae on tarsus III: (<italic>u</italic>), <italic>s</italic>, (<italic>a</italic>) (Figure <xref ref-type="fig" rid="F16">72</xref>) particular <italic>s</italic> situated anterior to (<italic>a</italic>). Femur IV presenting a conspicuous ventral carina (Figure <xref ref-type="fig" rid="F16">69</xref>).</p></tp:treatment-sec></tp:taxon-treatment>
